# Supplementary material for: The Role of Physical Activity in Adjunctive Nursing Management of Neuro-Degenerative Diseases among Older Adults: A Systematic Review of Interventional Studies
Source: Life (Basel). 2024 May 7;14(5):597. doi: 10.3390/life14050597 (PMC11122640; doi:10.3390/life14050597)
Supplement: Supplementary file 1 [file life-14-00597-s001.zip]

Archive with 1 entries (1 files):
- life-2967683-supplementary.pdf
